# Supplementary material for: Differentiating Outcomes and Complications Between Extraplexal Tendon Transfers and Arthrodesis for Shoulder Reanimation Following Traumatic Brachial Plexus Injury: A Systematic Review and Proportional Meta-Analysis
Source: J Clin Med. 2025 Nov 7;14(22):7911. doi: 10.3390/jcm14227911 (PMC12653131; doi:10.3390/jcm14227911)
Supplement: Supplementary file 1 [file jcm-14-07911-s001.zip]

Archive with 10 entries (9 files):
- jcm-3957833-supplementary/
- jcm-3957833-supplementary/.DS_Store
- jcm-3957833-supplementary/Funnel_Comp_supp fig 2.pdf
- jcm-3957833-supplementary/Funnel_Reop_supp fig 3.pdf
- jcm-3957833-supplementary/searchstrategy.pdf
- jcm-3957833-supplementary/Supp figure 1.pdf
- jcm-3957833-supplementary/Supp Table 1.pdf
- jcm-3957833-supplementary/Supp Table 2.pdf
- jcm-3957833-supplementary/Supp Table 3.pdf
- jcm-3957833-supplementary/updated_PRISMA_2020_checklist_TTvGHA.pdf
